# Supplementary material for: Inactivation of the FLCN Tumor Suppressor Gene Induces TFE3 Transcriptional Activity by Increasing Its Nuclear Localization
Source: PLoS One. 2010 Dec 29;5(12):e15793. doi: 10.1371/journal.pone.0015793 (PMC3012117; doi:10.1371/journal.pone.0015793)
Supplement: Table S2 — The list of genes induced by FLCN siRNAs and reduced by TFE3 siRNAs. (XLS) [file pone.0015793.s007.xls]

## Sheet: Microarray
Table S2. The list of genes induced by FLCN siRNAs and reduced by TFE3 siRNAs.
ID	Gene Symbol	Transcript ID	siFLCN*	siTFE3*	siFLCN/TFE3*
1556212_x_at	---	N62827	0.660238	-0.849166	0.475187
1559455_at	---	BG430958	0.962452	-0.767705	0.0896228
1560659_at	---	AL832439	0.667076	-0.705952	-0.0492715
208306_x_at	---	NM_021983	0.707622	-0.678055	0.19296
227492_at	---	AI829721	0.645659	-0.649354	0.300698
233005_at	---	AU149021	0.693347	-0.874277	0.126502
238750_at	---	AW083576	0.672626	-1.24481	0.131012
239545_at	---	AI335004	1.07647	-0.766153	1.3917
240326_at	---	AV700865	0.67444	-0.949844	0.204628
241693_at	---	BF246603	0.970833	-0.689954	-0.0576627
242465_at	---	AI193604	1.03359	-1.27031	-0.85097
243345_at	---	AI492500	0.661314	-0.828736	-0.151662
243675_at	---	BF512500	0.756249	-0.992648	-0.612868
243861_at	---	BF507437	1.20305	-0.962594	0.621983
213353_at	ABCA5	BF693921	0.99523	-0.723265	-0.00201827
204719_at	ABCA8	NM_007168	0.639878	-0.845029	-0.259059
223395_at	ABI3BP	AB056106	0.949205	-1.09005	0.224058
204638_at	ACP5	NM_001611	1.5372	-1.21904	-0.14612
208042_at	AGGF1	NM_013303	0.985391	-1.17892	-0.314286
219082_at	AMDHD2	NM_015944	0.944529	-0.72439	-0.709691
202920_at	ANK2	BF726212	0.661425	-0.605665	-0.586638
211712_s_at	ANXA9	BC005830	2.08884	-0.967099	0.242162
203381_s_at	APOE	N33009	0.851389	-1.06864	-0.800473
203382_s_at	APOE	NM_000041	0.753513	-0.782064	-0.868009
207606_s_at	ARHGAP12	NM_018287	0.90823	-0.666691	0.417171
218694_at	ARMCX1	NM_016608	0.740369	-1.02308	-0.046024
1555419_a_at	ASAH1	BC016828	1.04254	-1.38813	-0.255951
210980_s_at	ASAH1	U47674	1.15864	-0.947555	0.11267
213702_x_at	ASAH1	AI934569	0.88546	-0.790026	0.10116
238765_at	ATP6V1G1	AA732007	1.1006	-0.783762	0.409515
224367_at	BEX2	AF251053	1.28964	-0.959375	-0.14816
235723_at	BNC2	AA843242	0.984909	-0.694021	0.909552
228937_at	C13orf31	AI659800	0.614758	-0.739106	-0.155189
213246_at	C14orf109	AI346504	0.605035	-0.79189	-0.584205
223484_at	C15orf48	AF228422	1.29559	-1.05616	-0.257529
223548_at	C1orf26	AF288392	1.08573	-1.15199	0.670771
1558693_s_at	C1orf85	AW090182	1.53432	-0.657466	0.886652
225401_at	C1orf85	BF977145	1.47175	-0.977805	0.758447
228100_at	C1orf88	AI830073	1.36135	-1.23896	-0.590468
210944_s_at	CAPN3	BC003169	0.971098	-1.22488	-0.185927
1553542_at	CCDC125	NM_176816	0.666653	-0.674922	0.208644
236331_at	CDKL2	AW299729	0.668609	-1.37092	0.252065
213385_at	CHN2	AK026415	1.14476	-2.47355	-1.11425
219625_s_at	COL4A3BP	NM_005713	1.05397	-0.671314	0.441977
223465_at	COL4A3BP	BE967275	1.22706	-0.657678	0.506481
223466_x_at	COL4A3BP	BC000102	1.23456	-0.742716	0.362158
219578_s_at	CPEB1	NM_030594	0.644593	-0.958276	-0.597749
222903_s_at	CPEB1	AF329403	0.79816	-0.825045	-0.234676
208146_s_at	CPVL	NM_031311	0.678597	-0.696356	-0.197599
205489_at	CRYM	NM_001888	0.805285	-0.86326	-0.268134
217127_at	CTH	AL354872	0.833306	-1.14405	0.479981
227863_at	CTSD	AV706254	0.803252	-0.674513	0.170316
213072_at	CYHR1	AI928387	1.40844	-0.851499	0.210427
205003_at	DOCK4	NM_014705	0.996318	-0.890778	0.498042
210091_s_at	DTNA	U46745	0.921656	-1.07435	-0.35238
219517_at	ELL3 /// SERINC4	NM_025165	0.626966	-0.827892	-0.679627
227803_at	ENPP5	AA609053	1.87281	-0.642154	0.667576
200878_at	EPAS1	AF052094	1.12418	-0.679917	0.840578
1554481_a_at	EPB41	BC039079	0.642399	-1.18917	0.221453
207981_s_at	ESRRG	NM_001438	0.961388	-0.964704	-0.0444782
219895_at	FAM70A	NM_017938	0.606504	-0.702684	0.327984
225803_at	FBXO32	AW006123	0.955374	-0.709885	-0.522775
241763_s_at	FBXO32	BF244402	1.52211	-0.802789	-0.638898
1553775_at	FLJ31715	NM_152532	1.34516	-1.83524	0.0819046
1558579_at	FLJ37786	AK095105	2.28607	-1.08576	0.861369
1569352_at	FNIP2	BC030251	0.804636	-1.12559	-0.853544
241384_x_at	GK5	AI866260	0.895955	-0.824187	0.702485
35820_at	GM2A	M76477	1.24834	-0.69754	0.633709
1554018_at	GPNMB	BC011595	1.10109	-1.50861	-0.239426
204137_at	GPR137B	NM_003272	0.765988	-0.826129	-0.109826
201765_s_at	HEXA	AL523158	0.738639	-0.967482	0.0166622
206864_s_at	HRK	NM_003806	0.814648	-1.78745	-0.603765
219113_x_at	HSD17B14	NM_016246	0.916504	-0.877816	-0.107803
224494_x_at	HSD17B14	BC006283	1.01893	-0.906682	-0.635039
227997_at	IL17RD	AW007080	1.16872	-0.858126	0.492973
215057_at	LOC100272228	U66046	0.688873	-0.657967	0.622026
229552_at	LOC283454	AI698128	0.687753	-1.95905	-0.726785
1564474_at	LOC728723	AK055144	1.11295	-1.41548	-0.0339518
239279_at	LOC730102	AI862518	0.940215	-0.605104	1.37073
239415_at	MAP9	AW117322	0.648282	-0.800338	0.550027
232523_at	MEGF10	AU144892	0.641495	-0.839144	0.22113
218211_s_at	MLPH	NM_024101	0.752053	-0.796564	-0.19319
202180_s_at	MVP	NM_017458	0.892007	-0.899784	0.256761
238834_at	MYLK3	AI376549	0.700396	-0.691458	0.299088
203215_s_at	MYO6	AA877789	0.864995	-0.889811	0.594198
232463_at	NCRNA00107	T77995	0.66432	-0.730715	0.202669
208926_at	NEU1	U84246	1.05214	-1.292	-0.241148
1553695_a_at	NLRX1	NM_170722	0.760569	-1.5672	0.588141
236860_at	NPY6R	BF968482	0.672456	-0.600767	-0.385363
218162_at	OLFML3	NM_020190	0.625633	-1.07662	-0.749004
220315_at	PARP11	NM_020367	0.742801	-0.62923	-0.804789
205160_at	PEX11A	AL360141	0.716866	-0.950402	0.414837
219584_at	PLA1A	NM_015900	0.758825	-1.27006	-0.829501
210145_at	PLA2G4A	M68874	1.03106	-0.635853	-0.315216
1557331_at	POLR1B	CA442932	0.821832	-1.09471	0.695163
212686_at	PPM1H	AB032983	0.675523	-0.619818	-0.218321
241669_x_at	PRKD2	AI251399	0.623763	-0.607188	0.307521
1553122_s_at	RBAK	NM_021163	0.728595	-0.732531	-0.212199
220564_at	RNLS	NM_018363	0.821365	-0.810718	0.314273
225272_at	SAT2	AA128261	0.911804	-0.727746	0.215837
201427_s_at	SEPP1	NM_005410	0.633986	-0.783353	-0.560945
203123_s_at	SLC11A2	AU154469	0.865065	-1.12295	-0.880181
203124_s_at	SLC11A2	NM_000617	0.990908	-1.11381	-0.814128
214830_at	SLC38A6	AI537540	0.658959	-0.675174	-0.271266
205542_at	STEAP1	NM_012449	0.832781	-0.659629	-0.560418
228035_at	STK33	AA453640	0.711155	-0.718764	0.564638
240200_at	SULT1C2	AI307799	1.93009	-1.2711	-0.127867
208626_s_at	VAT1	BC001913	0.708379	-1.02044	-0.392816
205809_s_at	WASL	BE504979	0.662172	-0.840798	-0.357514
233559_s_at	WDFY1	AK023415	0.707388	-1.0117	0.0194087
220917_s_at	WDR19	NM_025132	0.77132	-1.15117	0.815556
240637_at	WDR41	W74371	0.850997	-0.865009	0.81933
1554985_at	ZNF396	BC031580	0.724918	-0.629926	-0.121262
1569366_a_at	ZNF569	BC038737	0.941086	-0.923634	0.474252
232272_at	ZNF624	BF435259	0.888815	-1.23737	0.63752
1569157_s_at	ZNF846	BC037359	1.59062	-0.994945	0.50286
* log2 (fold change)
