# Supplementary material for: Inactivation of the FLCN Tumor Suppressor Gene Induces TFE3 Transcriptional Activity by Increasing Its Nuclear Localization
Source: PLoS One. 2010 Dec 29;5(12):e15793. doi: 10.1371/journal.pone.0015793 (PMC3012117; doi:10.1371/journal.pone.0015793)
Supplement: Table S3 — The list of TFE3 regulated genes with MiTF/TFE binding sequence in their promoters. (XLS) [file pone.0015793.s008.xls]

## Sheet: Sheet1
Table S3. The list of TFE3 regulated genes with MiTF/TFE binding sequence in their promoters.
Gene Symbol	Accession number	Promoter Id	V$MITF	Family	Matrix	Start	End	Strand	Core sim.	Matrix sim.	Sequence
ACP5	NM_001611	GXP_4259	1	V$MITF	V$MIT.01	489	503	-	1	0.969	TGGGTCATGTGAGCC
ACP5	XM_001106821	GXP_1815896	1	V$MITF	V$MIT.01	264	278	-	1	0.969	TGGGTCATGTGAGCC
AGGF1	AK097255	GXP_7554	1	V$MITF	V$MIT.01	394	408	-	1	0.936	AAAAGCATGTGCATG
AMDHD2	n/a	GXP_2236182	1	V$MITF	V$MIT.01	443	457	+	1	0.991	CAGGTCATGTGACGC
AMDHD2	n/a	GXP_2236184	1	V$MITF	V$MIT.01	408	422	+	1	0.944	CTCTGCATGTGATAA
ANK2	XM_001095243	GXP_2249883	1	V$MITF	V$MIT.01	396	410	+	1	0.957	CATGTCATGTGCTAC
ANK2	NM_001127493	GXP_40683	2	V$MITF	V$MIT.01	470	484	+	1	0.97	CAGATCATGTGGTGC
				V$MITF	V$MIT.01	513	527	-	1	0.928	TAATCCATGTGCTTT
ANK2	AK021894	GXP_40975	2	V$MITF	V$MIT.01	252	266	+	1	0.97	TGTAGCATGTGACTG
				V$MITF	V$MIT.01	360	374	+	1	0.937	CTGGGCATGTGCAAA
ANXA9	AK314926	GXP_69209	1	V$MITF	V$MIT.01	579	593	-	1	0.925	CAATCCATGTGAGTG
ARHGAP12	AK000744	GXP_272006	1	V$MITF	V$MIT.01	305	319	-	1	0.933	GCAAACATGTGTCTA
ASAH1	ENSCAFT00000011516	GXP_1505006	1	V$MITF	V$MIT.01	258	272	-	1	0.939	AGGTTCATGTGAATT
ASAH1	AK025211	GXP_35549	1	V$MITF	V$MIT.01	99	113	-	1	0.948	AATGGCATGTGAGGT
ASAH1	NM_001127505	GXP_35548	2	V$MITF	V$MIT.01	192	206	+	1	0.975	TTAAGCATGTGATAT
				V$MITF	V$MIT.01	390	404	-	1	0.924	TTTTGCATGTGAGAG
C1orf85	NM_144580	GXP_182176	2	V$MITF	V$MIT.01	76	90	+	1	0.935	AGTTTCATGTGCTGG
				V$MITF	V$MIT.01	478	492	+	1	0.98	CGAGTCATGTGACCC
C1orf88	n/a	GXP_2241762	1	V$MITF	V$MIT.01	233	247	+	1	0.924	AATGTCATGTGGGAC
CAPN3	NM_173090	GXP_5832	1	V$MITF	V$MIT.01	96	110	-	1	0.936	TGACACATGTGAAAA
CAPN3	AK027249	GXP_5834	1	V$MITF	V$MIT.01	364	378	+	1	0.948	CTGGGCATGTGGCAT
CAPN3	ENST00000397164	GXP_2235362	1	V$MITF	V$MIT.01	78	92	-	1	0.943	TTACTCATGTGGTCC
CCDC125	XM_001092742	GXP_1271335	1	V$MITF	V$MIT.01	566	580	+	1	0.958	GAAAACATGTGCTGT
CHN2	AK316030	GXP_42541	1	V$MITF	V$MIT.01	756	770	-	1	0.959	TCCGGCATGTGACCT
CHN2	AK294271	GXP_1503122	1	V$MITF	V$MIT.01	509	523	-	1	0.969	TGGGTCATGTGAGCC
CHN2	n/a	GXP_2253083	1	V$MITF	V$MIT.01	344	358	+	1	0.932	GCCTGCATGTGCCGA
CHN2	ENST00000446446	GXP_2253090	1	V$MITF	V$MIT.01	50	64	+	1	0.937	GACTCCATGTGATGT
COL4A3BP	AK000604	GXP_190879	1	V$MITF	V$MIT.01	337	351	-	1	0.93	GATTTCATGTGGTCC
CPEB1	XM_001083532	GXP_1812862	1	V$MITF	V$MIT.01	52	66	-	1	0.974	CAAAACATGTGATCA
CPEB1	NM_001079534	GXP_227471	1	V$MITF	V$MIT.01	541	555	-	1	0.97	GCCAGCATGTGATCA
CPEB1	AK077799	GXP_1259450	2	V$MITF	V$MIT.01	168	182	+	1	0.938	TTGGCCATGTGGTAC
				V$MITF	V$MIT.01	235	249	-	1	0.922	GAGTCCATGTGTCCA
CPVL	AK225545	GXP_15011	1	V$MITF	V$MIT.01	447	461	+	1	0.969	TGGGTCATGTGAGCC
CPVL	ENST00000458405	GXP_2253080	1	V$MITF	V$MIT.01	93	107	+	1	0.956	ACAGGCATGTGCCAC
CPVL	ENST00000447426	GXP_2253082	1	V$MITF	V$MIT.01	253	267	+	1	0.954	GATGGCATGTGAGGA
CTH	n/a	GXP_2241543	1	V$MITF	V$MIT.01	127	141	+	1	0.949	ATTAGCATGTGCCAG
DTNA	NM_032979	GXP_57543	1	V$MITF	V$MIT.01	566	580	-	1	0.941	TGGGTCATGTGGGCA
DTNA	AK291156	GXP_57544	1	V$MITF	V$MIT.01	518	532	-	1	0.941	CTCATCATGTGGTCC
DTNA	AK054766	GXP_57545	1	V$MITF	V$MIT.01	381	395	-	1	0.937	GCAGACATGTGAACA
DTNA	ENSCAFT00000028531	GXP_1815349	1	V$MITF	V$MIT.01	398	412	+	1	0.938	GCACACATGTGAGAT
EPAS1	AK123845	GXP_51170	1	V$MITF	V$MIT.01	294	308	+	1	0.951	TATATCATGTGGCAC
EPAS1	XM_001112888	GXP_1820778	1	V$MITF	V$MIT.01	61	75	+	1	0.968	ATTAGCATGTGATCA
EPAS1	ENST00000449347	GXP_2245484	1	V$MITF	V$MIT.01	472	486	-	1	0.947	TTGGCCATGTGCCCT
EPB41	AK172796	GXP_71031	1	V$MITF	V$MIT.01	108	122	-	1	0.936	CTTGTCATGTGGTGT
EPB41	ENST00000373798	GXP_1487991	1	V$MITF	V$MIT.01	522	536	+	1	0.92	GCTTCCATGTGCCAC
ESRRG	AK140676	GXP_1265461	1	V$MITF	V$MIT.01	370	384	+	1	0.963	AGTCTCATGTGACAT
ESRRG	XM_001171931	GXP_1265465	1	V$MITF	V$MIT.01	80	94	+	1	0.923	CCTGCCATGTGGCCA
ESRRG	AK131193	GXP_127708	1	V$MITF	V$MIT.01	528	542	+	1	0.923	GCCACCATGTGGTTG
ESRRG	ENSMODT00000005246	GXP_1490583	1	V$MITF	V$MIT.01	562	576	+	1	0.962	GGGAGCATGTGGCCG
ESRRG	ENST00000360012	GXP_1490584	1	V$MITF	V$MIT.01	304	318	-	1	0.933	ATTGACATGTGCTGT
FAM70A	n/a	GXP_2257158	5	V$MITF	V$MIT.01	39	53	-	1	0.923	AGTCACATGTGGCTA
				V$MITF	V$MIT.01	40	54	+	1	0.948	AGCCACATGTGACTA
				V$MITF	V$MIT.01	135	149	-	1	0.92	AGCCACATGTGGCTA
				V$MITF	V$MIT.01	136	150	+	1	0.92	AGCCACATGTGGCTA
				V$MITF	V$MIT.01	187	201	+	1	0.929	TCACACATGTGAAAT
FBXO32	NM_148177	GXP_207106	1	V$MITF	V$MIT.01	429	443	+	1	0.931	TTTGACATGTGAGGG
FNIP2	XM_001146393	GXP_1499047	1	V$MITF	V$MIT.01	228	242	-	1	0.929	CAGAACATGTGTGGA
FNIP2	ENSMMUT00000041568	GXP_1824398	1	V$MITF	V$MIT.01	935	949	+	1	0.955	CATCTCATGTGCTGC
FNIP2	ENST00000379346	GXP_2250098	1	V$MITF	V$MIT.01	99	113	-	1	0.946	GCTCTCATGTGAGCC
GK5	AK130469	GXP_217546	1	V$MITF	V$MIT.01	143	157	+	1	0.951	GATGGCATGTGCCTG
GPNMB	AK303071	GXP_42462	2	V$MITF	V$MIT.01	947	961	-	1	0.961	CAACTCATGTGCTTA
				V$MITF	V$MIT.01	1008	1022	-	1	0.992	AGGATCATGTGATGG
GPR137B	AK223632	GXP_23329	1	V$MITF	V$MIT.01	499	513	+	1	0.959	TGAATCATGTGGTGC
HRK	NM_003806	GXP_79456	1	V$MITF	V$MIT.01	438	452	+	1	0.955	TCCACCATGTGACAC
IL17RD	AK093074	GXP_205276	1	V$MITF	V$MIT.01	273	287	-	1	0.933	GTAACCATGTGGCTT
IL17RD	n/a	GXP_2248226	1	V$MITF	V$MIT.01	165	179	+	1	0.929	GCCTCCATGTGACTG
MAP9	NM_001039580	GXP_263572	1	V$MITF	V$MIT.01	438	452	-	1	0.947	GTGTGCATGTGCTGT
MEGF10	XM_001721070	GXP_7484	1	V$MITF	V$MIT.01	691	705	+	1	0.925	CGCGTCATGTGCAAA
MLPH	ENST00000422695	GXP_2247325	1	V$MITF	V$MIT.01	467	481	-	1	0.935	GACACCATGTGGTGA
MLPH	ENST00000436965	GXP_2247327	1	V$MITF	V$MIT.01	488	502	+	1	0.93	AGCCCCATGTGCTTA
MVP	NM_024516	GXP_117647	1	V$MITF	V$MIT.01	317	331	+	1	0.932	TCGCGCATGTGCAAG
MVP	AK019080	GXP_1481811	1	V$MITF	V$MIT.01	18	32	-	1	0.966	TATAACATGTGACAA
MVP	XR_013048	GXP_1813467	1	V$MITF	V$MIT.01	564	578	+	1	0.922	ATATCCATGTGCTGG
MYLK3	n/a	GXP_2236664	1	V$MITF	V$MIT.01	138	152	-	1	0.968	GACCTCATGTGATCC
MYO6	n/a	GXP_2252166	1	V$MITF	V$MIT.01	512	526	+	1	0.928	CATTTCATGTGGTAA
NPY6R	AK297855	GXP_657154	1	V$MITF	V$MIT.01	774	788	-	1	0.943	GGAAACATGTGAATG
PARP11	AK096373	GXP_168139	1	V$MITF	V$MIT.01	518	532	+	1	0.961	TTGCCCATGTGATGG
PEX11A	AK078954	GXP_1259522	1	V$MITF	V$MIT.01	374	388	+	1	0.941	GGAGGCATGTGTTTC
POLR1B	XM_001144997	GXP_2056452	1	V$MITF	V$MIT.01	134	148	+	1	0.934	TGACACATGTGGTCA
POLR1B	NM_019014	GXP_158166	2	V$MITF	V$MIT.01	751	765	-	1	0.983	TTGAGCATGTGACCT
				V$MITF	V$MIT.01	1074	1088	-	1	0.92	GGATCCATGTGGCCA
PPM1H	AK023315	GXP_907000	1	V$MITF	V$MIT.01	496	510	-	1	0.988	CGGGTCATGTGATAA
RNLS	ENST00000371947	GXP_2230652	1	V$MITF	V$MIT.01	487	501	-	1	0.939	ATAAGCATGTGTTTA
SLC38A6	XM_860167	GXP_1258405	1	V$MITF	V$MIT.01	101	115	-	1	0.985	CAGCTCATGTGATTA
SLC38A6	NM_153811	GXP_294723	1	V$MITF	V$MIT.01	293	307	-	1	0.936	TCTGCCATGTGCTGC
STK33	ENST00000447869	GXP_2231306	1	V$MITF	V$MIT.01	102	116	-	1	0.955	GTAGCCATGTGACTT
SULT1C2	NM_001056	GXP_158333	1	V$MITF	V$MIT.01	648	662	-	1	0.973	TCACTCATGTGACCC
SULT1C2	ENST00000409067	GXP_2246064	1	V$MITF	V$MIT.01	68	82	-	1	0.973	TGTAGCATGTGATGG
WASL	AK131016	GXP_218306	1	V$MITF	V$MIT.01	94	108	-	1	0.928	TTTCCCATGTGCTTA
WDR19	XM_536260	GXP_1823785	1	V$MITF	V$MIT.01	54	68	+	1	0.952	GGTGGCATGTGCCTA
WDR19	AK026780	GXP_197538	1	V$MITF	V$MIT.01	443	457	+	1	0.973	GATGTCATGTGATTC
WDR41	NM_018268	GXP_190934	1	V$MITF	V$MIT.01	245	259	-	1	0.922	TGGCTCATGTGTACA
ZNF396	n/a	GXP_2238718	1	V$MITF	V$MIT.01	249	263	+	1	0.925	ACCTGCATGTGAGAA
ZNF569	AK122846	GXP_220986	1	V$MITF	V$MIT.01	344	358	+	1	0.946	AAAGACATGTGCTTG
